# Supplementary material for: Induction of Hepatoma Cell Pyroptosis by Endogenous Lipid Geranylgeranoic Acid—A Comparison with Palmitic Acid and Retinoic Acid
Source: Cells. 2024 May 9;13(10):809. doi: 10.3390/cells13100809 (PMC11119665; doi:10.3390/cells13100809)
Supplement: Supplementary file 1 [file cells-13-00809-s001.zip]

Archive with 1 entries (1 files):
- cells-2967157-supplementary.mov
